# Supplementary material for: Recognition of Davidsoniella virescens on Fagus sylvatica Wood in Poland and Assessment of Its Pathogenicity
Source: J Fungi (Basel). 2024 Jun 29;10(7):465. doi: 10.3390/jof10070465 (PMC11278147; doi:10.3390/jof10070465)
Supplement: Supplementary file 1 [file jof-10-00465-s001.zip]

Archive with 1 entries (1 files):
- jof-3052786-supplementary.pdf
